# Supplementary material for: The Protective Role of miR-130b-3p Against Palmitate-Induced Lipotoxicity in Cardiomyocytes Through PPARγ Pathway
Source: Int J Mol Sci. 2024 Nov 13;25(22):12161. doi: 10.3390/ijms252212161 (PMC11594327; doi:10.3390/ijms252212161)
Supplement: Supplementary file 1 [file ijms-25-12161-s001.zip]

Archive with 1 entries (1 files):
- ijms-3225269-supplementary.pdf
